# Supplementary material for: Highly Enhanced Photocatalytic Performances of Composites Consisting of Silver Phosphate and N-Doped Carbon Nanomesh for Oxytetracycline Degradation
Source: Int J Environ Res Public Health. 2022 Nov 11;19(22):14865. doi: 10.3390/ijerph192214865 (PMC9690370; doi:10.3390/ijerph192214865)
Supplement: Supplementary file 1 [file ijerph-19-14865-s001.zip]

Archive with 1 entries (1 files):
- ijerph-2017501-supplementary.pdf
